# Supplementary material for: Transcriptome-Based Identification of Biomarkers Associated With Sphingosine-1-Phosphate Signaling Pathway in Aortic Dissection
Source: Int J Hypertens. 2025 Oct 15;2025:8882980. doi: 10.1155/ijhy/8882980 (PMC12543661; doi:10.1155/ijhy/8882980)
Supplement: Supporting Information — Additional supporting information can be found online in the Supporting Information section. [file 8882980.f1.zip]

Archive with 3 entries (3 files):
- Animal Ethics Approval.pdf
- Approval for ethical review of biomedical research involving human beings.pdf
- Fig.S1.pdf
